# Supplementary material for: A Methylation-Based Reclassification of Bladder Cancer Based on Immune Cell Genes
Source: Cancers (Basel). 2020 Oct 20;12(10):3054. doi: 10.3390/cancers12103054 (PMC7593922; doi:10.3390/cancers12103054)
Supplement: Supplementary file 1 [file cancers-12-03054-s001.zip]

Archive with 3 entries (3 files):
- Table2.xlsx
- Table3.xlsx
- Table1.xlsx
