# Supplementary material for: A Methylation-Based Reclassification of Bladder Cancer Based on Immune Cell Genes
Source: Cancers (Basel). 2020 Oct 20;12(10):3054. doi: 10.3390/cancers12103054 (PMC7593922; doi:10.3390/cancers12103054)
Supplement: Supplementary file 1 [file cancers-12-03054-s001.zip › Table2.xlsx]

## Sheet: Sheet1
Type_I_IFN_Reponse	DDX4	IFIT1	IFIT2	IFIT3	IRF7	ISG20	MX1	MX2	RSAD2	TNFSF10
Type_II_IFN_Reponse	GPR146	SELP	AHR
HLA	HLA-E	HLA-DPB2	HLA-C	HLA-J	HLA-DQB1	HLA-DQB2	HLA-DQA2	HLA-DQA1	HLA-A	HLA-DMA	HLA-DOB	HLA-DRB1	HLA-H	HLA-B	HLA-DRB5	HLA-DOA	HLA-DPB1	HLA-DRA	HLA-DRB6	HLA-L	HLA-F	HLA-G	HLA-DMB	HLA-DPA1
Inflammation-promoting	CCL5	CD19	CD8B	CXCL10	CXCL13	CXCL9	GNLY	GZMB	IFNG	IL12A	IL12B	IRF1	PRF1	STAT1	TBX21
MHC_class_I	B2M	HLA-A	TAP1
APC_co_inhibition	C10orf54	CD274	LGALS9	PDCD1LG2	PVRL3
APC_co_stimulation	CD40	CD58	CD70	ICOSLG	SLAMF1	TNFSF14	TNFSF15	TNFSF18	TNFSF4	TNFSF8	TNFSF9
Adaptive	ADAM28	CD180	CD79B	BLK	CD19	MS4A1	TNFRSF17	IGHM	GNG7	MICAL3	SPIB	HLA-DOB	IGKC	PNOC	FCRL2	BACH2	CR2	TCL1A	AKNA	ARHGAP25	CCL21	CD27	CD38	CLEC17A	CLEC9A	CLECL1	AIM2	BIRC3	BRIP1	CCL20	CCL4	CCL5	CCNB1	CCR7	DUSP2	ESCO2	ETS1	EXO1	EXOC6	IARS	ITK	KIF11	KNTC1	NUF2	PRC1	PSAT1	RGS1	RTKN2	SAMSN1
Innate	ABCD1	C1QC	CAPG	CCL3L3	CD207	CD302	ATP5B	ATP5L	ATP6V1A	BCL2L1	C1QB	SNURF	SPCS3	CCNA1	CEACAM8	NOS2	SRA1	TNFRSF6B	TREM1	TREML1	RHOA	SLC25A37	TNFSF14	TREML4	VNN2	XPO6	CLEC4C	TNFAIP2	UBD	ACTR3	RAB1A	SLA	HLA-DQA2	SIGLEC5	SLAMF9	ABAT	C11orf75	C5orf15	CDHR1	DCAF12	DYNLL1	GPR137B	HCP5	HDGFRP2	KRT86	MLST8	ELMOD3	ENTPD5	FAM119A
Fibroblasts	COL1A1	COL3A1	COL6A1	COL6A2	DCN	GREM1	PAMR1	TAGLN
Endothelial cells	ACVRL1	APLN	BCL6B	BMP6	BMX	CDH5	CLEC14A	CXorf36	EDN1	ELTD1	EMCN	ESAM	ESM1	HECW2	HHIP	KDR	MMRN1	MMRN2	MYCT1	PALMD	PEAR1	PGF	PLXNA2	PTPRB	ROBO4	SDPR	SHANK3	SHE	TEK	TIE1	VEPH1	VWF
checkpoint	PDCD1	CD274	PDCD1LG2	CTLA4	CD86	CD80	CD276	VTCN1
[truncated: 382 more columns]
