# Supplementary material for: A Methylation-Based Reclassification of Bladder Cancer Based on Immune Cell Genes
Source: Cancers (Basel). 2020 Oct 20;12(10):3054. doi: 10.3390/cancers12103054 (PMC7593922; doi:10.3390/cancers12103054)
Supplement: Supplementary file 1 [file cancers-12-03054-s001.zip › Table3.xlsx]

## Sheet: Sheet1
luminal-makers	KRT20	PPARG	FOXA1	GATA3	SNX31	UPK1A	UPK2	FGFR3
basal-markers	CD44	KRT6A	KRT5	KRT14	COL17A1
squamous-markers	DSC3	GSDMC	TGM1	PI3	TP63
neuronal-differentiation	MSI1	PLEKHG4B	GNG4	PEG10	RND2	APLP1	SOX2	TUBB2B
EMT-Claudin-markers	ZEB1	ZEB2	SNAI1	TWIST1	CDH2	CLDN3	CLDN4	CLDN7
immune-markers	CD274	PDCD1LG2	IDO1	CXCL11	L1CAM	SAA1
